# Supplementary material for: Preparing early economic evaluations for the development and management of health service interventions
Source: Int J Technol Assess Health Care. 2024 Oct 18;40(1):e47. doi: 10.1017/S0266462324000539 (PMC11563182; doi:10.1017/S0266462324000539)
Supplement: Partington et al. supplementary material [file S0266462324000539sup001.zip]

Archive with 6 entries (6 files):
- Appendix 1 Conceptual logic model questions.pdf
- Appendix 2 SEE interview topic guide - Proportion.pdf
- Appendix 3 Calculations for histogram quantiles.pdf
- Appendix 4 SEE interview topic guide - LOS.pdf
- Appendix 5 Review and Revise Elicited Estimates.pdf
- Appendix 6 Pooled and Collated SEE results.pdf
